# Supplementary material for: The Combined Metabolically Oriented Effect of Fucoidan from the Brown Alga Saccharina cichorioides and Its Carboxymethylated Derivative with 2-Deoxy-D-Glucose on Human Melanoma Cells
Source: Int J Mol Sci. 2023 Jul 27;24(15):12050. doi: 10.3390/ijms241512050 (PMC10418387; doi:10.3390/ijms241512050)
Supplement: Supplementary file 1 [file ijms-24-12050-s001.zip]

Archive with 1 entries (1 files):
- ijms-2497403-supplementary.pdf
